# Supplementary material for: Aging-Related Moderation of the Link Between Compliance With International Physical Activity Recommendations and the Hemodynamic, Structural, and Functional Arterial Status of 3,619 Subjects Aged 3–90 Years
Source: Front Sports Act Living. 2022 Feb 21;4:800249. doi: 10.3389/fspor.2022.800249 (PMC8899126; doi:10.3389/fspor.2022.800249)
Supplement: Supplementary file 1 [file Table_1.XLSX]

## Sheet: Table_S1_Descriptive 
	Table S1. Characteristics of the evaluated subjects, according to compliance with Physical Activity Recommendations (CPAR)
		Not-CPAR group (n=1650)							CPAR group (n=1969)							All subjects (n=3619)
		MV	SD	Min.	p25th	p50th	p75th	Max.	MV	SD	Min.	p25th	p50th	p75th	Max.	MV	SD	Min.	p25th	p50th	p75th	Max.
	Cardiovascular Risk Factors
	Female sex (%)	48.9							41.2							44.7
	Age (years)	40.24	23.02	4.2	18.1	42.1	60.3	86.3	29.49	24.52	3.9	6.36	18.2	53.7	88.8	34.39	24.44	3.9	11.5	27	57.5	88.8
	Family History of CVD (%)	16.7	1670						12.4							14.4
	Body weight (Kg)	71.63	21.86	16	57	71.6	86.2	150.6	54.41	26.07	13.2	25.4	58.4	75.1	134.7	62.24	25.72	13.2	45.4	64.4	80	150.6
	Body height (m)	1.62	0.15	1.07	1.56	1.64	1.73	1.96	1.5	0.26	0.97	1.19	1.59	1.71	1.97	1.55	0.23	0.97	1.45	1.62	1.72	1.97
	BMI (Kg/m2)	26.66	6.13	11.53	22.41	26.38	30.36	71.34	22.37	5.36	12.27	17.69	22.3	26.19	45.52	24.32	6.11	11.53	19.9	24.03	28.25	71.34
	Total cholesterol (mg/dl)	203.47	42.94	94.3	174	200	230	354	199.23	43.08	101	170	195	223	363	201.49	43.04	94.3	171	197	227	363
	HDL cholesterol (mg/dl)	50.34	14.23	17	40.35	48	58.21	109	54.3	14.39	23	44	53	63	103	52.2	14.44	17	42	50.1	60	109
	LDL cholesterol (mg/dl)	126.19	38.79	31	99	122	151	254	122.19	39	35	95	117	145	293	124.3	38.92	31	97	120	148	293
	Triglicerides (mg/dl)	139.94	87.79	26	89	116	163	783	112.99	68.01	24	70	95	131	504	127.15	80.12	24	78	107	151	783
	Atherogenic Index	4.31	1.39	1.56	3.3	4.05	5.19	11	3.84	1.16	1.14	3.1	3.7	4.32	11.6	4.09	1.31	1.14	3.2	3.82	4.8	11.6
	Glicaemia (mg/dl)	96.86	20.91	47	86	93	102	296	93.95	17.24	59	86	91	98	307	95.45	19.26	47	86	92.5	100	307
	Creatinine (mg/dl)	0.89	0.3	0.38	0.7	0.82	0.99	2.38	0.88	0.23	0.35	0.73	0.88	1	2.18	0.88	0.27	0.35	0.71	0.84	1	2.38
	Total cholesterol > 240 mg/dl (%)	8.7	870						5.7							7.1
	HDL Cholesterol < 40 mg/dl (%)	10.5	1050						4.8							7.4
	Glicaemia > 126 mg/dl (%)	1.7	170						0.6							1.1
	Current smoker (%)	14.5	1450						6.3							10
	Hypertension (%)	33.5	3350						18.7							25.5
	Diabetes (%)	8.3	830						2.7							5.3
	History of CVD (%)	9.9	990						4.1							6.8
	Anti-hypertensive (%)	28.5	2850						17							22.3
	Anti-hyperlip. (%)	20.3	2030						12.9							16.3
	Anti-diabetic (%)	7	700						2.4							4.5
	Obesity (%)	33	3300						16.7							24.1
	Ankle Brachial Index
	Right baSBP (mmHg)	124	15	89	112	123	133	195	118	16	82	106	117	128	215	121	16	82	109	120	131	215
	Right baDBP (mmHg)	72	11	43	64	71	79	109	68	11	43	60	67	75	134	70	11	43	61	70	77	134
	Right taSBP (mmHg)	140	20	90	126	138	153	250	135	20	94	119	132	147	234	137	20	90	122	135	150	250
	Right taDBP (mmHg)	71	11	41	64	71	78	110	68	10	43	61	68	74	140	70	11	41	62	69	76	140
	Right ABI	1.13	0.08	0.71	1.08	1.13	1.19	1.61	1.14	0.08	0.86	1.09	1.14	1.19	1.36	1.14	0.08	0.71	1.08	1.14	1.19	1.61
	Left baSBP (mmHg)	124	15	88	113	123	133	196	118	16	80	106	116	128	211	121	16	80	109	120	131	211
	Left baDBP (mmHg)	72	10	46	64	71	79	110	68	10	43	60	67	75	127	70	10	43	62	70	77	127
	Left taSBP (mmHg)	141	20	86	126	139	154	250	135	20	90	118	133	148	237	138	20	86	122	136	151	250
	Left taDBP (mmHg)	72	10	43	65	72	79	110	69	10	42	61	68	75	127	70	10	42	63	70	77	127
	Left ABI	1.14	0.08	0.68	1.09	1.15	1.2	1.36	1.15	0.08	0.72	1.09	1.14	1.2	1.45	1.14	0.08	0.68	1.09	1.15	1.2	1.45
	Arterial structural parametes (diameter and intima-media thickness)
	Left CCA DD (mm)	6.61	0.97	3.73	5.94	6.53	7.2	10.81	6.43	0.97	4.12	5.73	6.38	7.02	10.47	6.52	0.98	3.73	5.86	6.45	7.11	10.81
	Left CCA IMT (mm)	0.668	0.252	0.32	0.488	0.628	0.779	3.67	0.62	0.212	0.3	0.46	0.55	0.743	1.912	0.645	0.235	0.3	0.474	0.595	0.762	3.67
	Right CCA DD (mm)	6.72	0.97	3.97	6.05	6.63	7.3	11.04	6.65	0.91	4.21	6.03	6.6	7.21	10.57	6.69	0.95	3.97	6.04	6.61	7.26	11.04
	Right CCA IMT (mm)	0.658	0.231	0.313	0.486	0.616	0.774	2.88	0.633	0.197	0.348	0.478	0.597	0.737	1.704	0.646	0.216	0.313	0.482	0.607	0.758	2.88
	Mean (Left and Right) IMT (mm)	0.66	0.22	0.32	0.49	0.62	0.78	2.34	0.62	0.2	0.3	0.46	0.55	0.74	1.54	0.64	0.21	0.3	0.47	0.59	0.76	2.34
	Ratio Left CCA IMT/DD	0.1	0.03	0.06	0.08	0.09	0.11	0.4	0.1	0.02	0.06	0.08	0.09	0.11	0.23	0.1	0.03	0.06	0.08	0.09	0.11	0.4
	Ratio RIght CCA IMT/DD	0.1	0.03	0.05	0.08	0.09	0.11	0.46	0.09	0.02	0.05	0.08	0.09	0.1	0.2	0.1	0.02	0.05	0.08	0.09	0.11	0.46
	Left CFA DD (mm)	7.48	1.67	3.15	6.19	7.47	8.65	13.38	7.32	1.98	3.24	5.73	7.45	8.8	12.78	7.4	1.83	3.15	6.02	7.46	8.72	13.38
	Left CFA IMT (mm)	0.827	0.623	0.31	0.47	0.68	0.86	3.8	0.657	0.433	0.301	0.4	0.547	0.806	3.47	0.733	0.532	0.301	0.43	0.58	0.827	3.8
	Right CFA DD (mm)	7.41	1.65	3.07	6.15	7.41	8.57	12.79	7.51	1.77	3.12	6.25	7.71	8.72	13.88	7.45	1.71	3.07	6.2	7.57	8.63	13.88
	Right CFA IMT (mm)	0.696	0.36	0.3	0.48	0.6	0.798	2.8	0.625	0.239	0.312	0.44	0.58	0.73	1.45	0.66	0.305	0.3	0.458	0.59	0.763	2.8
	Left BA DD (mm)	4.01	0.85	1.89	3.4	4	4.66	5.88	3.78	0.96	1.39	3.09	3.82	4.53	6.39	3.9	0.91	1.39	3.27	3.93	4.59	6.39
	Left BA IMT (mm)	0.406	0.08	0.21	0.35	0.4	0.46	0.74	0.398	0.091	0.23	0.34	0.39	0.44	0.84	0.403	0.086	0.21	0.34	0.399	0.45	0.84
	Local arterial stiffness (elastic modulus and beta index)
	Left CCA EM (mmHg)	889.87	540.48	138.12	497.66	762.83	1162.17	4300.15	770.68	491.35	142.16	421.24	646.93	968	5218.89	831.78	520.43	138.12	458.39	697.5	1066.63	5218.89
	Left CCA Beta Index	9.12	5.06	1.59	5.55	7.91	11.47	43.94	8.13	4.54	1.75	4.9	7.06	9.99	47.31	8.64	4.84	1.59	5.26	7.39	10.82	47.31
	Right CCA EM (mmHg)	868.9	580.11	124.44	492.47	726.75	1098.18	6448.33	769.87	433.09	167.68	468.8	671.83	957.24	3576.59	822.89	519.28	124.44	480.64	697.16	1026	6448.33
	Right CCA Beta Index	8.93	5.44	1.34	5.54	7.6	10.85	65.04	8.15	4.04	2.17	5.37	7.16	9.78	34.93	8.57	4.86	1.34	5.46	7.4	10.36	65.04
	Left CFA EM (mmHg)	1248.72	702.44	184.98	759.63	1071.58	1594.84	6040.25	1145.01	740.4	224	664.39	1001.12	1419.55	10680.7	1197.37	723.15	184.98	699.14	1044.34	1511.42	10680.7
	Left CFA Beta Index	13.06	6.77	2.52	8.22	11.52	16.49	69.58	12.36	7.22	2.81	7.65	10.79	15.21	107.39	12.71	7	2.52	7.96	11.24	15.98	107.39
	Right CFA EM (mmHg)	1154.83	601.99	151.11	736.57	1033.91	1433.25	5721.37	1105.32	706.28	219.82	688.5	965.64	1342.91	9685	1131.52	653.46	151.11	713.3	999.2	1389.28	9685
	Right CFA Beta Index	12.1	5.76	1.91	8	11.01	15.01	55.61	11.88	7	2.55	7.85	10.52	14.27	92.06	11.99	6.37	1.91	7.96	10.78	14.65	92.06
	Left BA EM (mmHg)	1602.62	1192.9	250.91	919.05	1311.43	1975	18080	1323.88	867.6	187.98	706.93	1133.54	1723.5	8931	1462.47	1051.03	187.98	802.94	1232.68	1843.15	18080
	Left BA Beta Index	16.35	11.09	2.86	9.65	13.69	20.11	134.45	13.86	8.35	2.48	8.02	11.8	17.59	84.01	15.09	9.88	2.48	8.69	12.78	18.75	134.45
	Local arterial blood flow velocity
	Left CCA PSV (cm/s)	96.23	27.5	36.9	76.1	92.9	114.2	238	103.19	28.3	38.1	82.2	101.2	121	223.6	99.65	28.1	36.9	79.2	96.7	118	238
	Left CCA EDV (cm/s)	25.66	7.18	7.61	21.3	25.4	30.4	54.9	26.85	7.39	7.6	21.6	26	31.2	57.1	26.25	7.31	7.6	21.3	25.9	30.4	57.1
	Left ICA PSV (cm/s)	78.07	23.8	27.4	61.7	74.45	89.8	195.4	83.1	26.04	27.2	65	77.6	96.8	217	80.54	25.05	27.2	62.4	75.95	92.9	217
	Left ICA EDV (cm/s)	29.17	9.22	0.72	22.8	28.4	34.3	67.2	31.33	10.74	8.29	24.4	28.9	36.65	87.5	30.23	10.05	0.72	23.6	28.9	35.8	87.5
	Left ECA PSV (cm/s)	90.98	25.03	34.3	73.1	88.3	105.8	249.9	91.44	23.74	37.3	74.6	89.6	105.8	200.7	91.21	24.4	34.3	74.3	89.4	105.8	249.9
	Left ECA EDV (cm/s)	14.62	6.29	0.76	10.7	13.7	18.3	57.1	14.23	5.58	0.76	10.7	13.7	17.3	45.4	14.43	5.95	0.76	10.7	13.7	17.5	57.1
	Left VA PSV (cm/s)	54.19	16.15	19.5	42.5	51.8	62.8	124.4	59.89	19.87	21.3	46.4	57	69.8	160.5	57.08	18.35	19.5	44.4	54.1	67	160.5
	Left VA EDV (cm/s)	16.15	5.37	0.38	12.2	15.9	19.8	41.1	17.31	5.92	3.81	13.7	16.7	20.4	54.1	16.74	5.68	0.38	12.9	16	20.2	54.1
	Right CCA PSV (cm/s)	91.87	26.78	30.8	72.8	88.3	107.8	210.6	95.67	26.6	35.8	76.1	93.8	113.2	193.5	93.66	26.76	30.8	74.3	90.9	110.4	210.6
	Right CCA EDV (cm/s)	24.67	7.04	7.21	19.8	24.4	28.9	57.7	25.4	6.89	9.38	20.6	24.5	30.3	52	25.01	6.98	7.21	20.2	24.4	28.9	57.7
	Right ICA PSV (cm/s)	76.95	23.68	24	61.7	72.9	88	209.3	78.97	22.51	28.2	63.85	74.6	88.3	195	77.89	23.16	24	62.4	73.7	88.2	209.3
	Right ICA EDV (cm/s)	28.82	9.06	1.8	22.8	27.4	33.5	74.9	29.54	9.25	7.99	23.1	28.2	34.3	80.5	29.15	9.16	1.8	22.8	27.9	33.9	80.5
	Right ECA PSV (cm/s)	91.27	25.15	34.3	73.1	88.3	105.1	203.1	92.37	25.34	35	74.6	89.8	108.05	220.8	91.78	25.24	34.3	73.9	89.4	106.6	220.8
	Right ECA EDV (cm/s)	14.37	6.03	0.72	10.7	13.7	17.5	41.9	13.82	5.79	0.1	10.1	13	16.7	48.2	14.11	5.92	0.1	10.7	13.7	17.3	48.2
	Right VA PSV (cm/s)	51.07	15.98	22.4	40.4	48	58.6	221.3	53.98	24	22.7	41.9	50.3	62.4	487	52.45	20.23	22.4	41.1	49	60.9	487
	Right VA EDV (cm/s)	14.94	5.19	0	11.4	14.5	17.8	38.1	15.07	5.34	0	11.4	14.5	18.3	33.2	15	5.26	0	11.4	14.5	18	38.1
	Left CFA PSV (cm/s)	114.72	32.31	39.6	89.95	110.4	137	233.4	113.59	29.45	41.8	92.3	111.7	131.9	254.4	114.16	30.93	39.6	91.3	111.15	134.5	254.4
	Left CFA EDV (cm/s)	-30.62	11.18	-66	-37.5	-30.4	-23.6	40.9	-30.44	12.32	-73.3	-38	-30.4	-24	38.8	-30.53	11.76	-73.3	-37.7	-30.4	-23.6	40.9
	Right CFA PSV (cm/s)	115.93	31.92	34.3	92.3	111.9	135.8	236	112.23	28.94	50.5	90.6	108.9	131.9	236	114.18	30.6	34.3	91.3	110.4	134.5	236
	Right CFA EDV (cm/s)	-30.81	11.96	-73.3	-38.1	-31	-24.1	38.5	-31.53	12.13	-72.1	-38.9	-31.7	-25.2	35.5	-31.15	12.05	-73.3	-38.1	-31.2	-24.5	38.5
	Left BA PSV (cm/s)	70.79	20.68	27.8	55.9	68.5	82.2	178.9	75.57	23.01	31.4	58.4	72.3	88.3	178.9	73.19	22	27.8	57.1	70	85.3	178.9
	Left BA EDV (cm/s)	2.8	8.36	-30.4	0	0	7.61	34.3	3.7	9.05	-48.1	0	0	10	52.6	3.25	8.72	-48.1	0	0	9.13	52.6
	Local arterial Doppler-Indexes
	Left CCA RI	0.73	0.06	0.49	0.68	0.73	0.77	0.93	0.73	0.06	0.52	0.69	0.74	0.78	1.01	0.73	0.06	0.49	0.69	0.73	0.77	1.01
	Left ICA RI	0.62	0.07	0.4	0.57	0.62	0.67	0.97	0.62	0.07	0.37	0.57	0.62	0.67	0.88	0.62	0.07	0.37	0.57	0.62	0.67	0.97
	Left ECA RI	0.84	0.06	0.6	0.8	0.84	0.88	1	0.84	0.06	0.6	0.8	0.84	0.88	1	0.84	0.06	0.6	0.8	0.84	0.88	1
	Left VA RI	0.69	0.08	0.41	0.64	0.7	0.75	1.01	0.7	0.08	0.47	0.65	0.71	0.76	0.9	0.7	0.08	0.41	0.64	0.7	0.76	1.01
	Right CCA RI	0.72	0.06	0.46	0.68	0.73	0.77	0.89	0.73	0.06	0.47	0.69	0.73	0.77	0.88	0.73	0.06	0.46	0.69	0.73	0.77	0.89
	Right ICA RI	0.62	0.07	0.37	0.57	0.62	0.67	0.92	0.62	0.07	0.38	0.58	0.62	0.67	0.88	0.62	0.07	0.37	0.58	0.62	0.67	0.92
	Right ECA RI	0.84	0.06	0.59	0.8	0.84	0.88	1.02	0.85	0.06	0.6	0.81	0.85	0.88	1.01	0.84	0.06	0.59	0.81	0.85	0.88	1.02
	Right VA RI	0.7	0.09	0.43	0.64	0.7	0.76	1.02	0.71	0.09	0.43	0.65	0.72	0.77	1.01	0.7	0.09	0.43	0.65	0.7	0.76	1.02
	Left CFA PI	7.49	9.23	1.86	4.51	6.21	8.08	206.2	8.11	10.82	1.91	4.75	6.52	8.8	191.3	7.8	10.05	1.86	4.59	6.37	8.45	206.2
	Right CFA PI	7.54	6.87	1.24	4.57	6.15	8.3	101.1	8.79	9.05	1.79	5.03	6.71	9.28	97.1	8.13	8	1.24	4.76	6.39	8.74	101.1
	Left BA RI	0.96	0.09	0.58	0.89	1	1	1.39	0.95	0.09	0.56	0.88	1	1	1.41	0.95	0.09	0.56	0.89	1	1	1.41
	Global haemodynamis parameters
	Heart rate (beats/minute)	72	12	47	63	71	79	124	76	16	33	63	74	87	134	74	15	33	63	72	84	134
	baMBP (mmHg)	89	12	59	81	87	95	148	82	11	55	74	81	89	131	85	12	55	76	83	92	148
	Cardiac Output (liters/minute)	5.16	0.68	3.47	4.65	5.13	5.65	7.1	4.86	0.79	3.15	4.25	4.78	5.41	7.01	4.99	0.76	3.15	4.41	4.93	5.53	7.1
	Cardiac Index (lters/minute/m2)	3.21	1.71	1.8	2.57	3.01	3.48	27.68	3.82	1.75	1.53	2.85	3.52	4.7	39.74	3.56	1.76	1.53	2.69	3.23	4.05	39.74
	Systemic Vascular Resistances (mmHg/l/min)	1.14	0.21	0.77	0.99	1.13	1.28	1.98	1.12	0.17	0.75	1.01	1.12	1.24	1.94	1.13	0.19	0.75	1	1.12	1.25	1.98
	Regional arterial stiffness and aortic-radial stiffness gradient (pulsse wave velocity)
	cfPWV Real (m/s)	7.59	2.4	2.95	5.79	7.24	8.92	19.75	7.18	2.44	2.7	5.33	6.82	8.48	18.69	7.39	2.43	2.7	5.56	7.05	8.73	19.75
	CAVI cfPWV Real	10.35	6.47	1.9	6.06	8.8	12.71	65.22	9.68	6.42	1.61	5.51	7.96	11.8	48.54	10.02	6.46	1.61	5.75	8.39	12.28	65.22
	crPWV (m/s)	9.37	2.01	4.6	7.8	9.35	10.8	15.7	9.31	1.91	4.4	7.8	9.2	10.6	15.5	9.35	1.96	4.4	7.8	9.3	10.7	15.7
	CAVI crPWV	15.53	5.68	3.11	11.09	15.28	19.33	41.06	15.57	5.52	4.52	11.61	15.01	18.98	47.5	15.55	5.6	3.11	11.37	15.16	19.15	47.5
	PWV Ratio (cfPWV Real/crPWV)	0.78	0.19	0.38	0.65	0.75	0.87	1.86	0.78	0.2	0.35	0.66	0.75	0.87	1.67	0.78	0.19	0.35	0.65	0.75	0.87	1.86
	CAVI PWV Ratio	0.64	0.34	0.14	0.42	0.56	0.76	3.67	0.64	0.36	0.12	0.42	0.56	0.76	2.54	0.64	0.35	0.12	0.42	0.56	0.76	3.67
	Macro and/or microvascular reactivity indexes
	baSBP basal state (mmHg)	125.2	15.16	86	115	124	135	190	120.6	16.49	80	108	120	131.5	214	122.91	16	80	112	122	133	214
	baDBP basal state (mmHg)	73.5	10.11	46	67	74	80	106	70.54	10.27	45	63	70.5	78	128	72.03	10.29	45	64	72	79	128
	FMD% (%)	5.26	5.09	-23.55	2.22	4.41	7.19	43.11	5.54	5.1	-8.18	2.42	4.71	7.45	51.72	5.39	5.1	-23.55	2.35	4.54	7.28	51.72
	Time to Maximal FMD% (s)	90.72	45.11	0.14	58.96	81.4	115.14	224.64	89.48	44.12	0.08	58.24	80.56	112.64	219	90.14	44.64	0.08	58.6	80.86	114.3	224.64
	LFMC% (%)	2.62	5.32	-13.94	-0.28	1.84	4.55	40.89	2.74	5.63	-21.77	-0.29	1.82	5.25	44.83	2.67	5.46	-21.77	-0.29	1.83	4.91	44.83
	Total Vascular Reactivity (%)	2.69	4.55	-33.45	0.58	2.53	4.64	19.31	2.85	4.39	-15.45	0.56	2.37	4.81	27.93	2.76	4.47	-33.45	0.57	2.45	4.7	27.93
	ΔRI%	-23.87	10.07	-54.13	-31	-23.62	-18	23.44	-24.56	9.65	-51.51	-31	-25	-18.37	15.38	-24.19	9.88	-54.13	-31	-24	-18	23.44
	Central aortic blood pressure levels and waveform derived indexes
	baSBP (mmHg)	123.29	15.4	77	113	122	132	190	119.11	15.81	81	108	119	129	214	121.23	15.74	77	110	120	131	214
	baDBP (mmHg)	70.51	10.92	42	63	70	78	110	67.76	10.33	37	60	67	75	130	69.15	10.72	37	61	69	76	130
	aoSBP (mmHg)	108.6	15.08	71	99	108	117	189	103.99	15.77	67	93	104	114	195	106.32	15.59	67	96	106	116	195
	aoDBP (mmHg)	71.64	11.09	17	64	71	79	112	68.91	10.45	18	61	68	76	131	70.29	10.86	17	62	70	77	131
	HR (beats/minute)	71.05	12.58	40	62	70	78	151	71.56	14.31	35	61	69	80	126	71.3	13.46	35	62	70	79	151
	AP (mmHg)	5.63	7.05	-19	1	5	10	50	4.62	6.49	-12	1	3	8	31	5.13	6.8	-19	1	4	9	50
	AIx (%)	14.45	15.73	-31	3	15	28	51	12.58	14.98	-28	2	12	24	54	13.52	15.39	-31	2	13	26	54
	AIx@75 (%)	12.52	14.64	-28	1	14	25	49	10.91	14.37	-34	1	12	21	49	11.72	14.52	-34	1	13	23	49
	Pf (mmHg)	30.02	9.04	7	23	29	35	82	29.16	8.8	10	23	28	35	71	29.6	8.93	7	23	28	35	82
	Pb (mmHg)	16.16	5.72	4	12	15	18	64	15.35	5.6	6	12	15	18	78	15.76	5.67	4	12	15	18	78
	RM (Pb/Pf)	0.56	0.18	0.17	0.42	0.53	0.7	1	0.55	0.17	0.19	0.42	0.5	0.64	2.05	0.55	0.18	0.17	0.42	0.52	0.67	2.05
	RI (Pb/[Pf+Pb])	0.35	0.07	0.14	0.29	0.35	0.41	0.5	0.35	0.07	0.16	0.3	0.33	0.39	0.67	0.35	0.07	0.14	0.3	0.34	0.4	0.67
	Abbreviations: see text of the manuscript.

## Sheet: Table_S2_S95
	Table S2.								Table S3.								Table S4.								Table S5.								Table S6.										Table S7.
	Model: Cardiac Output (Y), CPAR (X), Age (W)								Model: Cardiac Index (Y), CPAR (X), Age (W)								Model: Systemic Vascular Resistances (Y), CPAR (X), Age (W)								Model: Heart Rate (Y), CPAR (X), Age (W)								Model: baMBP (MOG) (Y), CPAR (X), Age (W)										Model: Right baSBP (Y), CPAR (X), Age (W)
	Model	R		R2		p			Model	R		R2		p			Model	R		R2		p			Model	R		R2		p			Model	R		R2		p					Model	R		R2		p
		0.3816		0.1456		<0.0001				0.4165		0.1734		<0.0001				0.5104		0.2605		<0.0001				0.5485		0.3008		<0.0001				0.6433		0.4138		<0.0001						0.627		0.3931		<0.0001
		B Coeff	SE	t	p	L.L., 95% CI	U.L., 95% CI			B Coeff	SE	t	p	L.L., 95% CI	U.L., 95% CI			B Coeff	SE	t	p	L.L., 95% CI	U.L., 95% CI			B Coeff	SE	t	p	L.L., 95% CI	U.L., 95% CI			B Coeff	SE	t	p	L.L., 95% CI	U.L., 95% CI					B Coeff	SE	t	p	L.L., 95% CI	U.L., 95% CI
	Constant	5.5254	0.0629	87.904	0	5.4021	5.6487		Constant	3.7912	0.1434	26.4334	<0.0001	3.5098	4.0725		Constant	0.9563	0.0144	66.4008	0	0.9281	0.9846		Constant	78.2338	1.1064	70.7075	0	76.0632	80.4044		Constant	80.1347	0.7895	101.503	0	78.5858	81.6835				Constant	110.821	0.8718	127.113	0	109.111	112.53
	CPAR (1: yes, 0: no)	-0.6825	0.0672	-10.1516	0	-0.8144	-0.5506		CPAR (1: yes, 0: no)	0.8678	0.1534	5.6575	<0.0001	0.5669	1.1688		CPAR (1: yes, 0: no)	0.084	0.0154	5.4542	0	0.0538	0.1142		CPAR (1: yes, 0: no)	5.29	1.184	4.4678	0	2.9672	7.6128		CPAR (1: yes, 0: no)	-4.646	0.8448	-5.4993	0	-6.3034	-2.9886				CPAR (1: yes, 0: no)	-6.0789	1.0124	-6.0044	0	-8.0643	-4.0936
	Age (years)	-0.0064	0.0016	-3.9743	0.0001	-0.0095	-0.0032		Age (years)	-0.0168	0.0036	-4.6143	<0.0001	-0.024	-0.0097		Age (years)	0.0044	0.0004	11.8928	0	0.0036	0.0051		Age (years)	-0.2792	0.0283	-9.8563	0	-0.3348	-0.2236		Age (years)	0.2387	0.0202	11.8097	0	0.1991	0.2784				Age (years)	0.2983	0.0191	15.5871	0	0.2608	0.3359
	CPAR*Age	0.0127	0.0018	7.1801	0	0.0093	0.0162		CPAR*Age	-0.0188	0.004	-4.6432	<0.0001	-0.0267	-0.0109		CPAR*Age	-0.002	0.0004	-4.8748	0	-0.0028	-0.0012		CPAR*Age	-0.1358	0.0315	-4.3157	0	-0.1975	-0.0741		CPAR*Age	0.0489	0.0224	2.1781	0.0296	0.0049	0.0929				CPAR*Age	0.0887	0.0222	3.9955	0.0001	0.0452	0.1322
	Sex (1: female, 0: male)	-0.3372	0.0399	-8.441	0	-0.4155	-0.2588		Sex (1: female, 0: male)	0.0196	0.0911	0.2145	0.8302	-0.1593	0.1984		Sex (1: female, 0: male)	0.0527	0.0092	5.7613	0	0.0348	0.0707		Sex (1: female, 0: male)	4.021	0.7048	5.705	0	2.6383	5.4037		Sex (1: female, 0: male)	-1.5943	0.5029	-3.1701	0.0016	-2.5809	-0.6077				Sex (1: female, 0: male)	-3.7465	0.5513	-6.7954	0	-4.8277	-2.6653
	Total cholesterol > 240 mg/dl	-0.2326	0.0848	-2.7435	0.0062	-0.3989	-0.0663		Total cholesterol > 240 mg/dl	0.1649	0.1934	0.8526	0.3941	-0.2146	0.5444		Total cholesterol > 240 mg/dl	0.0606	0.0194	3.1207	0.0018	0.0225	0.0987		Total cholesterol > 240 mg/dl	1.9972	1.5105	1.3222	0.1863	-0.9661	4.9605		Total cholesterol > 240 mg/dl	1.2251	1.0778	1.1367	0.2559	-0.8893	3.3396				Total cholesterol > 240 mg/dl	1.8582	1.0011	1.8562	0.0636	-0.1049	3.8214
	HDL cholesterol < 40 mg/dl	-0.0324	0.0828	-0.3919	0.6952	-0.1949	0.13		HDL cholesterol < 40 mg/dl	-0.3697	0.1889	-1.9571	0.0505	-0.7404	0.0009		HDL cholesterol < 40 mg/dl	0.0238	0.019	1.2537	0.2102	-0.0134	0.061		HDL cholesterol < 40 mg/dl	-2.6078	1.4658	-1.7791	0.0755	-5.4834	0.2677		HDL cholesterol < 40 mg/dl	1.0084	1.0459	0.9641	0.3352	-1.0434	3.0601				HDL cholesterol < 40 mg/dl	0.9959	0.9698	1.0269	0.3046	-0.9059	2.8976
	Glicaemia > 126 mg/dl	-0.0107	0.2291	-0.0465	0.9629	-0.4601	0.4388		Glicaemia > 126 mg/dl	0.0309	0.5227	0.0592	0.9528	-0.9945	1.0564		Glicaemia > 126 mg/dl	0.019	0.0525	0.3616	0.7177	-0.084	0.122		Glicaemia > 126 mg/dl	2.3991	4.0828	0.5876	0.5569	-5.6106	10.4088		Glicaemia > 126 mg/dl	1.9888	2.9132	0.6827	0.4949	-3.7264	7.704				Glicaemia > 126 mg/dl	0.2496	2.5181	0.0991	0.921	-4.6885	5.1877
	Current smoke (1: yes, 0: no)	0.1279	0.0723	1.7686	0.0772	-0.014	0.2697		Current smoke (1: yes, 0: no)	-0.1001	0.165	-0.607	0.5439	-0.4237	0.2235		Current smoke (1: yes, 0: no)	-0.0222	0.0166	-1.3425	0.1797	-0.0547	0.0103		Current smoke (1: yes, 0: no)	-5.2612	1.2775	-4.1183	0	-7.7674	-2.7549		Current smoke (1: yes, 0: no)	0.1472	0.9115	0.1615	0.8717	-1.641	1.9355				Current smoke (1: yes, 0: no)	-0.2646	0.8903	-0.2972	0.7663	-2.0105	1.4813
	Hypertension (1: yes, 0: no)	0.1648	0.0682	2.4179	0.0157	0.0311	0.2985		Hypertension (1: yes, 0: no)	-0.184	0.1555	-1.1832	0.2369	-0.4891	0.1211		Hypertension (1: yes, 0: no)	0.0397	0.0156	2.5404	0.0112	0.009	0.0703		Hypertension (1: yes, 0: no)	0.7432	1.2094	0.6145	0.539	-1.6294	3.1159		Hypertension (1: yes, 0: no)	5.3987	0.863	6.2561	0	3.7058	7.0917				Hypertension (1: yes, 0: no)	8.4281	0.8726	9.6587	0	6.7169	10.1393
	Diabetes (1: yes, 0: no)	0.066	0.1386	0.4761	0.6341	-0.2059	0.3379		Diabetes (1: yes, 0: no)	0.056	0.3162	0.1771	0.8594	-0.5644	0.6764		Diabetes (1: yes, 0: no)	0.0339	0.0318	1.0671	0.2861	-0.0284	0.0962		Diabetes (1: yes, 0: no)	4.4389	2.47	1.7971	0.0725	-0.4067	9.2845		Diabetes (1: yes, 0: no)	3.679	1.7624	2.0875	0.037	0.2215	7.1365				Diabetes (1: yes, 0: no)	5.045	1.5509	3.2529	0.0012	2.0036	8.0864
	CVD (1: yes, 0: no)	-0.0093	0.1169	-0.0793	0.9368	-0.2386	0.2201		CVD (1: yes, 0: no)	-0.0041	0.2668	-0.0155	0.9877	-0.5274	0.5192		CVD (1: yes, 0: no)	-0.0376	0.0268	-1.4029	0.1609	-0.0901	0.015		CVD (1: yes, 0: no)	1.2934	2.0829	0.6209	0.5347	-2.7929	5.3796		CVD (1: yes, 0: no)	-4.4713	1.4862	-3.0085	0.0027	-7.387	-1.5556				CVD (1: yes, 0: no)	-6.3321	1.196	-5.2945	0	-8.6774	-3.9868
	Antihypertensive agents (1: yes, 0: no)	-0.1045	0.0877	-1.1917	0.2336	-0.2766	0.0676		Antihypertensive agents (1: yes, 0: no)	0.2933	0.2001	1.4658	0.143	-0.0993	0.6859		Antihypertensive agents (1: yes, 0: no)	-0.0224	0.0201	-1.1161	0.2646	-0.0619	0.017		Antihypertensive agents (1: yes, 0: no)	3.9004	1.5545	2.5091	0.0122	0.8507	6.95		Antihypertensive agents (1: yes, 0: no)	-2.5748	1.1092	-2.3213	0.0204	-4.7508	-0.3987				Antihypertensive agents (1: yes, 0: no)	-3.0896	1.0431	-2.9621	0.0031	-5.135	-1.0441
	Antihyperlipidemic agent (1: yes, 0: no)	-0.2016	0.08	-2.5204	0.0118	-0.3585	-0.0447		Antihyperlipidemic agent (1: yes, 0: no)	-0.1211	0.1825	-0.6635	0.5071	-0.4791	0.2369		Antihyperlipidemic agent (1: yes, 0: no)	0.034	0.0183	1.8554	0.0638	-0.002	0.07		Antihyperlipidemic agent (1: yes, 0: no)	-1.14	1.4237	-0.8007	0.4234	-3.933	1.653		Antihyperlipidemic agent (1: yes, 0: no)	-0.6878	1.0158	-0.677	0.4985	-2.6806	1.3051				Antihyperlipidemic agent (1: yes, 0: no)	-2.1533	0.8511	-2.53	0.0115	-3.8222	-0.4843
	Antidiabetic agents (1: yes, 0: no)	0.0134	0.1525	0.0879	0.93	-0.2858	0.3126		Antidiabetic agents (1: yes, 0: no)	-0.141	0.348	-0.4051	0.6855	-0.8236	0.5417		Antidiabetic agents (1: yes, 0: no)	-0.0366	0.0349	-1.0488	0.2945	-0.1052	0.0319		Antidiabetic agents (1: yes, 0: no)	1.8222	2.7177	0.6705	0.5027	-3.5093	7.1537		Antidiabetic agents (1: yes, 0: no)	-1.6684	1.9392	-0.8604	0.3897	-5.4726	2.1358				Antidiabetic agents (1: yes, 0: no)	-2.6742	1.6544	-1.6165	0.1061	-5.9184	0.57
	Obesity (1: yes, 0: no)	0.1409	0.0493	2.8561	0.0044	0.0441	0.2377		Obesity (1: yes, 0: no)	0.1122	0.1126	0.9965	0.3192	-0.1087	0.333		Obesity (1: yes, 0: no)	-0.0245	0.0113	-2.1695	0.0302	-0.0467	-0.0023		Obesity (1: yes, 0: no)	2.3046	0.871	2.646	0.0082	0.596	4.0133		Obesity (1: yes, 0: no)	0.427	0.6215	0.687	0.4922	-0.7922	1.6462				Obesity (1: yes, 0: no)	2.286	0.6455	3.5415	0.0004	1.0202	3.5518
	Conditional effects of the focal predictor at values of the moderator(s):								Conditional effects of the focal predictor at values of the moderator(s):								Conditional effects of the focal predictor at values of the moderator(s):								Conditional effects of the focal predictor at values of the moderator(s):								Conditional effects of the focal predictor at values of the moderator(s):										Conditional effects of the focal predictor at values of the moderator(s):
	Age (years)	Effect	SE	t	p	L.L., 95% CI	U.L., 95% CI		Age (years)	Effect	SE	t	p	L.L., 95% CI	U.L., 95% CI		Age (years)	Effect	SE	t	p	L.L., 95% CI	U.L., 95% CI		Age (years)	Effect	SE	t	p	L.L., 95% CI	U.L., 95% CI		Age (years)	Effect	SE	t	p	L.L., 95% CI	U.L., 95% CI				Age (years)	Effect	SE	t	p	L.L., 95% CI	U.L., 95% CI
	3.9	-0.6328	0.062	-10.205	0	-0.7545	-0.5112		3.9	0.7945	0.1415	5.6156	0	0.517	1.0721		3.9	0.0763	0.0142	5.3694	0	0.0484	0.1042		3.9	4.7605	1.0917	4.3605	0	2.6187	6.9022		3.9	-4.4553	0.779	-5.7195	0	-5.9835	-2.9271				3.9	-5.733	0.9412	-6.0912	0	-7.5787	-3.8873
	8.145	-0.5787	0.0567	-10.1992	0	-0.69	-0.4674		8.145	0.7147	0.1295	5.5206	0	0.4608	0.9687		8.145	0.0679	0.013	5.2207	0	0.0424	0.0934		8.145	4.1842	0.9987	4.1895	0	2.2249	6.1434		8.145	-4.2478	0.7126	-5.9608	0	-5.6458	-2.8498				8.145	-5.3566	0.8669	-6.1792	0	-7.0565	-3.6566
	12.39	-0.5247	0.052	-10.0826	0	-0.6267	-0.4226		12.39	0.635	0.1187	5.3479	0	0.402	0.8679		12.39	0.0595	0.0119	4.9874	0	0.0361	0.0829		12.39	3.6078	0.9158	3.9396	0.0001	1.8112	5.4044		12.39	-4.0403	0.6534	-6.183	0	-5.3222	-2.7583				12.39	-4.9801	0.7968	-6.2505	0	-6.5425	-3.4176
	16.635	-0.4706	0.0481	-9.7928	0	-0.5648	-0.3763		16.635	0.5552	0.1096	5.0634	0	0.3401	0.7703		16.635	0.0511	0.011	4.6367	0	0.0295	0.0727		16.635	3.0315	0.8459	3.5837	0.0004	1.372	4.691		16.635	-3.8327	0.6036	-6.3498	0	-5.0168	-2.6486				16.635	-4.6036	0.7321	-6.2885	0	-6.0392	-3.168
	20.88	-0.4165	0.045	-9.2579	0	-0.5048	-0.3282		20.88	0.4754	0.1027	4.6309	0	0.274	0.6768		20.88	0.0426	0.0103	4.1364	0	0.0224	0.0629		20.88	2.4552	0.7926	3.0978	0.002	0.9003	4.01		20.88	-3.6252	0.5655	-6.4103	0	-4.7346	-2.5157				20.88	-4.2271	0.6744	-6.2681	0	-5.5496	-2.9046
	25.125	-0.3624	0.043	-8.4209	0	-0.4469	-0.278		25.125	0.3956	0.0982	4.0282	0.0001	0.2029	0.5882		25.125	0.0342	0.0099	3.4708	0.0005	0.0149	0.0536		25.125	1.8789	0.7592	2.4747	0.0135	0.3894	3.3683		25.125	-3.4176	0.5417	-6.3088	0	-4.4804	-2.3549				25.125	-3.8507	0.6256	-6.1547	0	-5.0776	-2.6238
	29.37	-0.3083	0.0424	-7.2798	0	-0.3914	-0.2252		29.37	0.3158	0.0966	3.2675	0.0011	0.1262	0.5054		29.37	0.0258	0.0097	2.6598	0.0079	0.0068	0.0449		28.1381	1.4698	0.7492	1.9618	0.05	0	2.9396		29.37	-3.2101	0.5341	-6.0102	0	-4.2579	-2.1623				29.37	-3.4742	0.5881	-5.9078	0	-4.6274	-2.321
	33.615	-0.2543	0.043	-5.9127	0	-0.3386	-0.1699		33.615	0.236	0.0981	2.4051	0.0163	0.0435	0.4285		32.6984	0.0192	0.0098	1.9618	0.05	0	0.0384		29.37	1.3025	0.7485	1.7401	0.0821	-0.1659	2.771		33.615	-3.0026	0.5434	-5.526	0	-4.0685	-1.9366				33.615	-3.0977	0.5639	-5.4935	0	-4.2035	-1.9919
	37.86	-0.2002	0.0449	-4.4564	0	-0.2883	-0.1121		35.7366	0.1961	0.1	1.9618	0.05	0	0.3922		33.615	0.0174	0.0099	1.766	0.0776	-0.0019	0.0367		33.615	0.7262	0.7615	0.9537	0.3404	-0.7677	2.2201		37.86	-2.795	0.5686	-4.9152	0	-3.9106	-1.6795				37.86	-2.7212	0.5549	-4.9044	0	-3.8093	-1.6332
	42.105	-0.1461	0.048	-3.0466	0.0024	-0.2402	-0.052		37.86	0.1562	0.1025	1.5239	0.1278	-0.0449	0.3573		37.86	0.009	0.0103	0.8733	0.3827	-0.0112	0.0292		37.86	0.1499	0.7969	0.1881	0.8508	-1.4136	1.7133		42.105	-2.5875	0.608	-4.2559	0	-3.7802	-1.3948				42.105	-2.3448	0.5617	-4.1743	0	-3.4463	-1.2432
	45.683	-0.1005	0.0512	-1.9618	0.05	-0.2011	0		42.105	0.0764	0.1094	0.6982	0.4852	-0.1383	0.2911		42.105	0.0006	0.011	0.0524	0.9582	-0.021	0.0221		42.105	-0.4264	0.8521	-0.5005	0.6168	-2.098	1.2452		46.35	-2.38	0.6589	-3.6123	0.0003	-3.6725	-1.0874				46.35	-1.9683	0.5839	-3.3709	0.0008	-3.1134	-0.8233
	46.35	-0.092	0.0519	-1.7726	0.0765	-0.1939	0.0098		46.35	-0.0034	0.1185	-0.0286	0.9772	-0.2358	0.229		46.35	-0.0078	0.0119	-0.6587	0.5102	-0.0312	0.0155		46.35	-1.0028	0.9234	-1.086	0.2777	-2.8142	0.8087		50.595	-2.1724	0.7188	-3.0223	0.0026	-3.5826	-0.7623				50.595	-1.5918	0.6198	-2.5684	0.0103	-2.8072	-0.3764
	50.595	-0.038	0.0566	-0.6705	0.5027	-0.149	0.0731		50.595	-0.0832	0.1292	-0.644	0.5197	-0.3366	0.1702		50.595	-0.0162	0.013	-1.2527	0.2105	-0.0417	0.0092		50.595	-1.5791	1.0074	-1.5675	0.1172	-3.5554	0.3972		54.84	-1.9649	0.7858	-2.5006	0.0125	-3.5064	-0.4234				54.014	-1.2886	0.6571	-1.961	0.05	-2.5772	0
	54.84	0.0161	0.0619	0.2606	0.7945	-0.1052	0.1375		54.84	-0.163	0.1412	-1.1546	0.2485	-0.4399	0.1139		54.84	-0.0247	0.0142	-1.7398	0.0821	-0.0525	0.0031		54.84	-2.1554	1.1012	-1.9572	0.0505	-4.3158	0.005		59.085	-1.7573	0.8581	-2.0479	0.0408	-3.4408	-0.0739				54.84	-1.2154	0.6671	-1.8218	0.0686	-2.5236	0.0929
	59.085	0.0702	0.0675	1.0392	0.2989	-0.0623	0.2027		59.085	-0.2428	0.1541	-1.5751	0.1155	-0.5451	0.0596		57.1057	-0.0292	0.0149	-1.9618	0.05	-0.0583	0		54.8954	-2.1629	1.1025	-1.9618	0.05	-4.3259	0		59.9696	-1.7141	0.8737	-1.9618	0.05	-3.4282	0				59.085	-0.8389	0.7237	-1.1592	0.2465	-2.2581	0.5803
	63.33	0.1243	0.0736	1.6892	0.0914	-0.0201	0.2686		63.33	-0.3226	0.1679	-1.9216	0.0549	-0.6519	0.0068		59.085	-0.0331	0.0155	-2.1369	0.0328	-0.0634	-0.0027		59.085	-2.7317	1.2026	-2.2715	0.0233	-5.091	-0.3724		63.33	-1.5498	0.9346	-1.6583	0.0975	-3.3833	0.2836				63.33	-0.4624	0.7875	-0.5872	0.5571	-2.0067	1.0819
	65.3628	0.1502	0.0765	1.9618	0.05	0	0.3003		63.8801	-0.3329	0.1697	-1.9618	0.05	-0.6658	0		63.33	-0.0415	0.0169	-2.4611	0.014	-0.0746	-0.0084		63.33	-3.308	1.3098	-2.5256	0.0117	-5.8776	-0.7385		67.575	-1.3423	1.0142	-1.3234	0.1859	-3.332	0.6474				67.575	-0.0859	0.857	-0.1003	0.9201	-1.7664	1.5946
	67.575	0.1784	0.0798	2.2337	0.0257	0.0217	0.335		67.575	-0.4024	0.1822	-2.2085	0.0274	-0.7598	-0.0449		67.575	-0.0499	0.0183	-2.7275	0.0065	-0.0858	-0.014		67.575	-3.8844	1.4214	-2.7327	0.0064	-6.6729	-1.0958		71.82	-1.1347	1.0964	-1.035	0.3009	-3.2856	1.0161				71.82	0.2905	0.9308	0.3121	0.755	-1.5347	2.1158
	71.82	0.2324	0.0863	2.6926	0.0072	0.0631	0.4018		71.82	-0.4821	0.197	-2.4479	0.0145	-0.8686	-0.0957		71.82	-0.0583	0.0198	-2.9482	0.0033	-0.0971	-0.0195		71.82	-4.4607	1.5366	-2.903	0.0038	-7.4751	-1.4463		76.065	-0.9272	1.1805	-0.7854	0.4323	-3.2431	1.3887				76.065	0.667	1.008	0.6617	0.5082	-1.3097	2.6437
	76.065	0.2865	0.093	3.0821	0.0021	0.1041	0.4689		76.065	-0.5619	0.2121	-2.6494	0.0082	-0.978	-0.1458		76.065	-0.0667	0.0213	-3.1327	0.0018	-0.1085	-0.0249		76.065	-5.037	1.6545	-3.0445	0.0024	-8.2827	-1.7913		80.31	-0.7197	1.2662	-0.5684	0.5699	-3.2037	1.7644				80.31	1.0435	1.0879	0.9592	0.3376	-1.0899	3.1769
	80.31	0.3406	0.0997	3.4153	0.0007	0.1449	0.5362		80.31	-0.6417	0.2275	-2.8204	0.0049	-1.0881	-0.1953		80.31	-0.0751	0.0228	-3.2884	0.001	-0.12	-0.0303		80.31	-5.6133	1.7746	-3.1632	0.0016	-9.0947	-2.132		84.555	-0.5121	1.3532	-0.3785	0.7052	-3.1669	2.1426				84.555	1.42	1.1699	1.2137	0.225	-0.8743	3.7142
	84.555	0.3947	0.1066	3.7027	0.0002	0.1856	0.6038		84.555	-0.7215	0.2432	-2.9668	0.0031	-1.1986	-0.2444		84.555	-0.0835	0.0244	-3.421	0.0006	-0.1315	-0.0356		84.555	-6.1897	1.8965	-3.2637	0.0011	-9.9102	-2.4691		88.8	-0.3046	1.4413	-0.2113	0.8327	-3.132	2.5229				88.8	1.7964	1.2537	1.4329	0.152	-0.6621	4.2549
	88.8	0.4487	0.1135	3.9523	0.0001	0.226	0.6715		88.8	-0.8013	0.2591	-3.0931	0.002	-1.3096	-0.2931		88.8	-0.092	0.026	-3.535	0.0004	-0.143	-0.0409		88.8	-6.766	2.0199	-3.3497	0.0008	-10.7286	-2.8034		88.8	-0.0213	0.0077	-2.7554	0.0059	-0.0365	-0.0061
																																											Table S8.
																																											Model: Left baSBP (Y), CPAR (X), Age (W)
																																											Model	R		R2		p
																																												0.625		0.3906		<0.0001
																																												B Coeff	SE	t	p	L.L., 95% CI	U.L., 95% CI
																																											Constant	110.509	0.8426	131.157	0	108.856	112.161
																																											CPAR (1: yes, 0: no)	-5.9141	0.9729	-6.0788	0	-7.8219	-4.0063
																																											Age (years)	0.2971	0.0185	16.0831	0	0.2609	0.3334
																																											CPAR*Age	0.0867	0.0215	4.0357	0.0001	0.0446	0.1289
																																											Sex (1: female, 0: male)	-3.0071	0.5253	-5.7244	0	-4.0372	-1.977
																																											Total cholesterol > 240 mg/dl	0.9483	0.9669	0.9808	0.3268	-0.9476	2.8443
																																											HDL cholesterol < 40 mg/dl	-0.446	0.9443	-0.4723	0.6367	-2.2976	1.4057
																																											Glicaemia > 126 mg/dl	0.6444	2.3844	0.2703	0.787	-4.0314	5.3202
																																											Current smoke (1: yes, 0: no)	-0.0985	0.8398	-0.1173	0.9067	-1.7453	1.5484
																																											Hypertension (1: yes, 0: no)	8.6947	0.8274	10.5084	0	7.0722	10.3172
																																											Diabetes (1: yes, 0: no)	5.0035	1.5114	3.3105	0.0009	2.0398	7.9673
																																											CVD (1: yes, 0: no)	-4.5493	1.1609	-3.9187	0.0001	-6.8258	-2.2727
																																											Antihypertensive agents (1: yes, 0: no)	-3.2604	0.9972	-3.2697	0.0011	-5.2158	-1.305
																																											Antihyperlipidemic agent (1: yes, 0: no)	-2.6453	0.8303	-3.186	0.0015	-4.2734	-1.0172
																																											Antidiabetic agents (1: yes, 0: no)	-3.5114	1.6007	-2.1936	0.0284	-6.6503	-0.3724
																																											Obesity (1: yes, 0: no)	2.8673	0.6177	4.6421	0	1.6561	4.0786
																																											Conditional effects of the focal predictor at values of the moderator(s):
																																											Age (years)	Effect	SE	t	p	L.L., 95% CI	U.L., 95% CI
																																											3.9	-5.5758	0.9041	-6.1676	0	-7.3486	-3.803
																																											8.145	-5.2076	0.8322	-6.2575	0	-6.8396	-3.5757
																																											12.39	-4.8394	0.7645	-6.3298	0	-6.3387	-3.3402
																																											16.635	-4.4712	0.7022	-6.3672	0	-5.8483	-3.0942
																																											20.88	-4.103	0.6468	-6.3436	0	-5.3714	-2.8347
																																											25.125	-3.7348	0.6002	-6.2227	0	-4.9118	-2.5579
																																											29.37	-3.3666	0.5646	-5.963	0	-4.4738	-2.2595
																																											33.615	-2.9984	0.5422	-5.5305	0	-4.0616	-1.9353
																																											37.86	-2.6302	0.5346	-4.9203	0	-3.6785	-1.582
																																											42.105	-2.262	0.5424	-4.1702	0	-3.3257	-1.1983
																																											46.35	-1.8938	0.5651	-3.3513	0.0008	-3.002	-0.7857
																																											50.595	-1.5256	0.6009	-2.5388	0.0112	-2.704	-0.3472
																																											53.8158	-1.2463	0.6355	-1.961	0.05	-2.4925	0
																																											54.84	-1.1574	0.6477	-1.787	0.0741	-2.4276	0.1127
																																											59.085	-0.7892	0.7033	-1.1222	0.2619	-2.1683	0.5899
																																											63.33	-0.421	0.7657	-0.5499	0.5825	-1.9225	1.0805
																																											67.575	-0.0528	0.8335	-0.0634	0.9495	-1.6872	1.5815
																																											71.82	0.3154	0.9053	0.3483	0.7276	-1.46	2.0907
																																											76.065	0.6836	0.9805	0.6972	0.4857	-1.2391	2.6062
																																											80.31	1.0518	1.0581	0.994	0.3203	-1.0231	3.1267
																																											84.555	1.42	1.1378	1.248	0.2121	-0.8112	3.6511
																																											88.8	1.7882	1.2191	1.4668	0.1426	-0.6024	4.1787
